# Supplementary material for: The Impact of Maternal Hypothyroidism during Pregnancy on Minipuberty in Boys
Source: J Clin Med. 2023 Dec 13;12(24):7649. doi: 10.3390/jcm12247649 (PMC10744195; doi:10.3390/jcm12247649)
Supplement: Supplementary file 1 [file jcm-12-07649-s001.zip]

Archive with 1 entries (1 files):
- jcm-2667756-supplementary.pdf
